# Supplementary material for: Acute effects of anterior thigh foam rolling on hip angle, knee angle, and rectus femoris length in the modified Thomas test
Source: PeerJ. 2015 Sep 24;3:e1281. doi: 10.7717/peerj.1281 (PMC4586805; doi:10.7717/peerj.1281)
Supplement: Data S1 [file peerj-03-1281-s001.xlsx]

## Sheet: Sheet1
Sex	Hip Pre	Hip Post	Change hip	Knee pre	Knee post	Change knee	Length pre	Length post	Change length
M	17	16.5	-0.5	40.9	62.5	21.6	1.214	1.256	0.0394469
F	-4.5	-6.7	-2.1	48.1	58.9	10.8	1.196	1.214	0.0222454
F	8.9	10.1	1.2	53.5	62.7	9.2	1.227	1.247	0.0149271
M	4	4.5	0.4	49.4	57.8	8.4	1.211	1.229	0.0145131
F	-1.1	0.9	2	24.8	33.2	8.4	1.155	1.174	0.0124354
M	20.5	18.6	-1.8	47.6	51.1	3.5	1.232	1.237	0.00871605
F	-3.6	-1.7	1.9	53.4	59.5	6.1	1.208	1.223	0.00843631
F	16.3	17.2	0.9	50.6	53.1	2.5	1.232	1.239	0.00327462
F	10.2	10.4	0.2	53.4	55.2	1.8	1.229	1.232	0.00300994
F	12.1	14.9	2.7	55.9	59.2	3.3	1.236	1.247	0.00222855
M	-5.5	-6.1	-0.6	49.1	48	-1.1	1.196	1.193	-0.00116441
F	-5.3	-9.8	-4.5	64.7	57	-7.7	1.228	1.206	-0.00778952
F	2.7	1.8	-0.9	49.9	43.8	-6.1	1.21	1.197	-0.00979133
F	10.8	13	2.2	58.6	54.5	-4.1	1.24	1.235	-0.0103966
M	-3.1	4	7.2	49.1	48.5	-0.6	1.2	1.21	-0.0107895
F	5.2	8.6	3.4	53.6	45.2	-8.4	1.221	1.21	-0.0196926
F	2.7	5	2.3	58.3	47.4	-11	1.227	1.209	-0.0228759
F	5.3	5.8	0.5	57.6	45.1	-12.5	1.23	1.205	-0.023103
M	-4.5	4.8	9.4	39.2	32.4	-6.8	1.178	1.179	-0.0248561
F	3.6	1.2	-2.5	55	38.8	-16.2	1.222	1.186	-0.0257796
F	9.2	13.8	4.6	59.2	46.9	-12.3	1.239	1.221	-0.0284041
M	-3.5	10.6	14	55.6	49.9	-5.7	1.213	1.222	-0.029262
F	-0.6	2.2	2.9	56	40.8	-15.2	1.217	1.191	-0.0312686
